# Supplementary material for: Effects of drought duration on terpene profiles, physiological responses, and terpene-related gene expression in rosemary
Source: BMC Plant Biol. 2026 Feb 16;26:386. doi: 10.1186/s12870-026-08193-7 (PMC12930892; doi:10.1186/s12870-026-08193-7)
Supplement: Supplementary file 1 — Supplementary Material 1. Table S1: List of Salvia rosmarinus genes and primer pairs used for qRT-PCR. [file 12870_2026_8193_MOESM1_ESM.xlsx]

## Sheet: Table S1
	Table S1. List of Salvia rosmarinus genes and primer pairs used for qRT-PCR.
	N	NCBI Gene Accession Number	Gene Name	Gene Symbol	Forward Primer Sequence	Reverse Primer Sequence	Tm	PCR Product (bp)
	1	HM231319.1	Beta-Actin	SrBACTIN	5ʹ- GGCAGTTCTCTCCCTCTAT-3ʹ	5ʹ- GAGGTGGTCGGTGAGAT-3ʹ	58	157
	2	MT857224.1	(+)-Borneol Dehydrogenase	SrBDH	5ʹ- CAAGACGATCTAGGCCAAAC-3ʹ	5ʹ- CAGCGTTGCTGAACATGA-3ʹ	60	151
	3	KP091844.1	Ferruginol Synthase	SrFS2	5ʹ- GCAGATGTTCTCGCATCA-3ʹ	5ʹ- GGTTGAGCGTGGTGATAAA-3ʹ	60	146
	4	KF805859.1	Kaurene Synthase-like 2	SrKSL2	5ʹ- GATCATGGTGGAACTAGAGAAC-3ʹ	5ʹ- CCCTCTCTACCAACTCATTTAC-3ʹ	60	148
	5	KF805857.1	Copalyl Diphosphate Synthase	SrCPS1	5ʹ- AGTCGAGGCTGCGTATTA-3ʹ	5ʹ- GTGCTTGGCATCTGTTGA-3ʹ	60	140
	6	JX050194.1	Cineol Synthase 1	SrCINS1	5ʹ- CTCACTACAAGCGGCTAATG-3ʹ	5ʹ- ACATCTTCACCTGCTCAATC -3ʹ	60	158
	7	KX893964	1,8-Cineole Synthase	SrCINS2	5ʹ- AGGAAGATGTGCACCTAGA-3ʹ	5ʹ- TTCGTGGTCGAAATGAGAAG-3ʹ	60	143
	8	EF495245.1	Pinene Synthase	SrTPS-Pin	5ʹ- GGAGAAAGAGGCACAAGAAC-3ʹ	5ʹ- CCATCTCCCTCGAGATACATAA-3ʹ	61	159
	9	DQ421800.1	Limonene Synthase	SrTPS1	5ʹ- GATCAGACGTAAATCCCATTCT-3ʹ	5ʹ- TAGTTCTCCACCACCCTATC-3ʹ	60	160
	10	KY399788	Geranyl Diphosphate Synthase	SrGPS	5ʹ- CTGGACAAACGGCAGAAG -3ʹ	5ʹ- CAATCCCGTGGCGAATATC -3ʹ	58	150
	11	KX893973	α-Humulene/β-Caryophyllene Synthase	SrHUMS	5ʹ- GGATGTGTGTAGCCATCTTG-3ʹ	5ʹ- CAAGAGGATGGCTGAGAATG-3ʹ	60	158
	12	KY399787	Farnesyl Pyrophosphate Synthase	SrFPPS	5ʹ- CTCTCGGCTGGTGTATTG -3ʹ	5ʹ- GGATATGGTTCCGGAGAATG -3ʹ	60	159
	13	KY486794	Geranylgeranyl Pyrophosphate Synthase	SrGGPP	5ʹ- GCGGAGATTCTTGATGAGTG-3ʹ	5ʹ- CCGAAATTCCTGAGCTTCTC-3ʹ	58	154
