# Supplementary material for: Effects of drought duration on terpene profiles, physiological responses, and terpene-related gene expression in rosemary
Source: BMC Plant Biol. 2026 Feb 16;26:386. doi: 10.1186/s12870-026-08193-7 (PMC12930892; doi:10.1186/s12870-026-08193-7)
Supplement: Supplementary file 2 — Supplementary Material 2. Table S2: The list of terpenoid and chemical composition in the hexane extracts of Salvia rosmarinus under different drought times. [file 12870_2026_8193_MOESM2_ESM.xlsx]

## Sheet: Table S2
	Table S2. The list of terpenoid and chemical composition in the hexane extracts of Salvia rosmarinus under different drought times.
						Control			Drought stress
No.	Compound name	R.T	Formula	M.W/Da	Terpene type	5 Days	10 Days	15 Days	5 Days	10 Days	15 Days
1	o-Methyltoluene	5.216	C8H10	106.165		0.02	0.03	0.01		0.02	0.02
2	Toluene, α-azido-	5.977	C7H7N3	133.151		0.01	0.04	0.01		0.01	0.02
3	Cyclene	7.235	C10H16	136.234	Orga			0.05
4	Alpha-Phellandrene	7.406	C10H16	136.234	Mono	0.51	0.94	0.43	1.2	0.59	0.89
5	alpha-Pinene	7.764	C10H16	136.234	Mono	0.94	2.19	2.24	0.8	0.36	0.21
6	Camphene	8.669	C10H16	136.234	Mono	0.76	1.45	1.31	0.47	0.39	0.25
7	Artificial Almond Oil	9.495	C7H6O	106.122	organic			0.01
8	Ethanone, 1-(2-methyl-1-cyclopenten-1-yl)-	9.744	C8H12O	124.18						0.07
9	cis-sabinene	10.161	C10H16	136.234	Mono	0.48	0.89	0.33	1.22	0.54	0.87
10	β-Pinene	10.45	C10H16	136.234	Mono	2.02	5.31	4.49	2.86	0.65	0.64
11	3-Heptanone, 5-methyl-	11.097	C8H16O	128.212				0.03
12	β-Myrcene	11.329	C10H16	136.234	Mono	0.51	0.49	1.25	0.15	0.14	0.04
13	(-)-Alpha-Phellandrene	12.357	C10H16	136.234	Mono				0.04
14	(R)-(-)-α-Phellandrene	12.349	C10H16	136.234	Mono	0.01	0.14	0.02	0.27	0.12	0.17
15	p-Mentha-1,4(8)-diene	13.009	C10H16	136.234	Mono	0.09		0.11
16	o-Cymene	13.479	C10H14	134.218	aromatic hydrocarbon	0.07	0.17	0.21
17	D-Limonene	13.745	C10H16	136.234	Mono	0.29	0.84			0.15
18	Eucalyptol	13.941	C10H18O	154.249	Mono	17.74	23.14	20.97	12.82	12.45	6.65
19	β-Ocimene	14.832	C10H16	136.234	Mono			0.01
20	1,4-p-Menthadiene	15.406	C10H16	136.234	Mono	0.19	0.59	0.48	0.47	0.17	0.24
21	trans-β-Terpineol	16.055	C10H18O	154.249	Mono	0.68	0.69	0.88	0.54	0.68	0.5
22	(Z)-β-Terpinolene	16.813	C10H16	136.234	Mono	0.04	0.11	0.08	0.11	0.05	0.06
23	iso-β-terpineol	17.635	C10H16	136.234	Mono	0.21	0.26	0.28		0.27
24	δ-Thujone	17.892	C10H16O	152.233	Mono	0.83	0.97	0.67	0.55	0.5	0.4
25	Phenylethyl Alcohol	18.184	C8H10O	122.164	organic			0.08
26	iso-3-Thujone	18.454	C10H16O	152.233	Mono	0.43	0.35	0.52	0.18	0.34	0.25
27	D-(+)-Camphor	19.809	C10H16O	152.233	Mono	4.82	9.46	6.21	8.38	7.37	5.72
28	trans-Pinocamphone	20.412	C10H16O	152.233	Mono	0.42				0.03	2.59
29	L-α-Terpineol	20.919	C10H18O	154.249	Mono	1.72	1.18	1.74	1.12	2.62
30	(Z)-Pinocamphone	21.112	C10H16O	152.233	Mono	0.21
31	1-para-Menthen-4-ol	21.331	C10H18O	154.249	Mono	0.24	0.17	0.25		0.43	0.25
32	.alpha.-Terpineol	22.002	C10H18O	154.249	Mono	4.1	1.92	4.69	1.81	4.73	1.26
33	Pinanediol	22.702	C10H18O2	170.249	Mono	0.35	0.06	0.09	0.13	0.31	0.25
34	2,3-Pinanediol	23.3	C10H18O2	170.249	Mono	0.04				0.06
35	Linolool, formate	24.24	C11H18O2	182.259	Mono	0.51	0.88	0.06	0.96	0.78	2.57
36	Isobornyl acetate	25.544	C12H20O2	196.286	Orgain	0.49	0.42	0.38	0.3	0.58	0.94
37	Homomenthol	25.892	C9H18O	142.239				0.03
38	Carvacrol	26.138	C10H14O	150.218	Mono			0.02
39	Spiro[5.6]dodecane	26.224	C12H22	166.303		0.06	0.08	0.14	0.27	0.17
40		26.32	C7H12O	112.17				0.02
41	α-Terpineol acetate	26.623	C12H20O2	196.286		0.06	0.1				0.32
42	γ-Elemene	27.273	C15H24	204.351	Sesqui	0.04
43	3,7-Octadiene-2,6-diol, 2,6-dimethyl-	27.373	C10H18O2	170.249	Mono						0.25
44	cis-2-acetoxy-1,8-cineole	27.542	C12H20O3	212.285	Mono	0.04		0.01
45	p-menth-1-en-8-yl acetate	27.826	C12H20O2	196.286	Mono	1.72	4.49	0.73	4.4	2.44	5.37
46	Cyclohexane, (1,1-dimethylpropyl)-	27.929	C11H22	154.292		0.05		0.05
47	Eugenol	28.014	C10H12O2	164.201	aromatic	0.19	0.18	0.26
48	(Z)-8-Hydroxylinalool	28.596	C10H18O2	170.249	Mono						0.16
49	α-Cubebene	28.651	C15H24	204.351	Sesqui			0.08
50	α-Copaene	28.828	C15H24	204.351	Sesquit	0.06		0.09
51	(-)-β-Bourbonene	29.1	C15H24	204.351	Sesquit	0.09	0.04	0.03	0.08	0.14
52	Isocaryophyllene	29.818	C15H24	204.351	Sesquit	0.03			8.08
53	6-epi-β-Cubebene	29.256	C15H24	204.351	Sesquit			0.03
54	9-epi-Caryophyllene	29.82	C15H24	204.351	Sesquit			0.02
55	ι-Gurjunene	29.901	C15H24	204.351	Sesquit	0.12	0.06	0.21
56	Lauraldehyde	30.071	C12H24O	184.318			0.14	0.11			0.16
57	Caryophyllene	30.351	C15H24	204.351	Sesquit	12.77	7.7	8.62		8.87	6.94
58	1,4-Cyclohexanedimethanol	30.485	C8H16O2	144.211				0.02
59	Alloaromadendrene	30.575	C15H24	204.351	Sesquit	0.08	0.22	0.17		0.76
60	1(10)-Aristolene	30.673	C15H24	204.351	Sesquit	0.09		0.14
61	(+)-γ-Gurjunene	30.803	C15H24	204.351	Sesquit	0.12		0.23
62	α-Aromadendrene	30.942	C15H24	204.351	Sesquit	0.92		1.83	0.24		0.17
63	γ-Gurjunene	31.07	C15H24	204.351	Sesquit			0.02
64	Sativene, (+)-	31.196	C15H24	204.351	Sesquit	0.09		0.22
65	Acetylphloroglucinol	31.316	C8H8O4	168.147		0.56		0.24		1.12	0.42
66	α-Gurjunene	31.418	C15H24	204.351	Sesquit	0.07		0.04
67	Humulene	31.52	C15H24	204.351	Sesquit	4.25	9.03	3.17	13.97	5.74	8.85
68	β-Aromadendrene	31.648	C15H24	204.351	Sesquit	0.11		0.1
69		31.735						0.02
70	1β,4βH,10βH-Guaia-5,11-diene	32.07	C15H24	204.351	Sesquit			0.05
71	γ-Muurolene	32.141	C15H24	204.351	Sesquit	0.11		0.07		0.13	0.23
72	γ-Bulgarene	32.34	C15H24	204.351	Sesquit	0.39	0.4	0.2	0.59	0.27	0.68
73	α-Selinene	32.596	C15H24	204.351	Sesquit	0.12		0.16
74	δ-Amorphene	32.663	C15H24	204.351	Sesquit	0.06		0.16
75	Elemene isomer	32.809	C15H24	204.351	Sesquit	3.57	0.59	0.95	0.43	0.62	2.09
76	.alpha.-Muurolene	32.91	C15H24	204.351	Sesquit	0.04		0.06
77	Stavox	33.015	C15H24O	220.351	Sesquit	0.13		0.05		0.21	0.41
78	δ-muurolene	33.358	C15H24	204.351	Sesquit	0.15		0.23		0.17	0.18
79	17α-Methyl-5α-androstane-3α,17β-diol	33.435	C20H34O2	306.483		0.1		0.23
80	Cadina-1(10),4-diene	33.511	C15H24	204.351	Sesquit	0.26	0.16	0.4	0.22	0.22	0.23
81	Isocaryophyllene oxide	33.712	C15H24O	220.351	Sesquit	0.09		0.17
82	2(4H)-Benzofuranone, 5,6,7,7a-tetrahydro-4,4,7a-trimethyl-, (R)-	33.8	C11H16O2	180.244				0.03
83	(+)-Ledol; d-Ledol	33.895	C15H26O	222.366	Sesquit			0.05
84	Cadine-1,4-diene	33.968	C15H24	204.351	Sesquit			0.02
85	epi- α-Muurolene	34.084	C15H24	204.351	Sesquit			0.03
86	(+)-Ledol; d-Ledol	34.856	C15H26O	222.366	Sesquit	0.14	0.69	0.03	1.28	0.21	0.77
87	Epiglobulol	34.871	C15H26O	222.366	Sesquit			0.16
88	Cycloartanol acetate	35.112	C32H54O2	470.77		0.07		0.27
89	(-)-Spathulenol	35.32	C15H24O	220.351	Sesquit	1.39	0.18	1.56		1.31	0.42
90	cis-Caryophyllene epoxide	35.48	C15H24O	220.351	Sesquit	1.73	0.52	1.04	0.94	3.22	1.51
91	(+)-Ledol; d-Ledol	35.589	C15H26O	222.366	Sesquit	0.15		0.41		0.14	0.95
92	(+)-Ledol; d-Ledol	35.861	C15H26O	222.366	Sesquit	3.32		0.2		2.02
93	(-)-γ-Elemene	35.945	C15H24	204.351	Sesquit	0.37		0.11		0.3	0.46
94	(+)-Ledol; d-Ledol	36.17	C15H26O	222.366	Sesquit	0.06		0.07
95	2-Ethoxyethyl-.beta.-phenylpropionate	36.24	C13H18O3	222.28			0.48	0.21	1.04		0.23
96	Naphthalene, decahydro-, cis-	36.313	C10H18	138.25	Mono	0.52	0.47	0.3	1.31	1.59	1.95
97	Tetradecanal	36.425	C14H28O	212.371		0.43	1.19	0.35	1.21	1.51	1.1
98	Viridiflorol	36.583	C15H26O	222.366	Sesquit	0.07		0.05	0.22
99	trans-caryophyllene oxide	36.985	C15H24O	220.351	Sesquit	0.12	0.11	0.09		0.32	0.52
100	(+)(-)-caryophyllene oxide	37.112	C15H24O	220.351	Sesquit	0.15		0.26		0.26
101	Bicyclo[4.4.0]dec-1-ene, 2-isopropyl-5-methyl-9-methylene-	37.285	C15H24	204.351	Sesquit	0.03		0.1
102	10-epi-Elemol	37.354	C15H26O	222.366	Sesquit	0.1		0.64	0.15	0.13
103	(+)-Ledol; d-Ledol	37.637	C15H26O	222.366	Sesquit	0.05		0.16
104	levo-β-Elemene	37.89	C15H24	204.351	Sesquit	0.04		0.05
105	(E)-Caryophyllene	37.962	C15H24	204.351	Sesqui	0.16		0.14
106	(-)-Caryophyllene oxide	38.069	C15H24O	220.351	Sesquit	0.12	0.07		0.22	0.17	0.22
107	(+)-Ledol; d-Ledol	38.112	C15H26O	222.366	Sesquit			0.21
108	Guaia-1(10),11-diene; α-Bulnesene; δ-Guaiene;	38.227	C15H24	204.351	sesqui			0.05
109	abd-7,13(E)-dien-15-yl acetate	38.801	C22H36O2	332.52	Diter			6.67
110	Carotol	38.757	C15H26O	222.366	sesqui	4.96	2.36		2.21	2.55	5.25
111	2-Decanone	38.848	C10H20O	156.265		0.19	0.66		0.51	0.38	0.47
112	17-β-Methyl-5-β-androstan-3-β,17-α-diol	38.918	C20H34O2	306.483				0.38			0.19
113	Arachidonic acid methyl ester	39.302	C21H34O2	318.493		0.17	0.45	0.29	0.85		0.74
114	Palmitaldehyde	39.331	C16H32O	240.425						0.21
115	d-Viridiflorol	39.468	C15H24	204.351	Sesquit	0.04		0.09
116	Shyobunone	39.765	C15H24O	220.351	Sesquit	0.49	0.11	0.05	0.23	0.21	0.96
117	cis-3-Hexenyl phenyl acetate	40.09	C14H18O2	218.292				0.03
118	β-Calarene	40.177	C15H24	204.351	Sesquit	0.08	0.16		0.51		0.92
119	(E)-β-Elemene	40.236	C15H24	204.351	Sesquit			0.14
120	Myristic acid	40.504	C14H28O2	228.371				0.02
121	β-Gurjunene (calarene)	40.613	C15H24	204.351	Sesquit	0.05		0.06		0.06
122	Benzyl Benzoate	40.732	C14H12O2	212.244				0.09
123	(+)-(E)-Limonene oxide	40.85	C10H16O	152.233	Mono			0.06
124	Spathulenol	40.964	C15H24O	220.351	Sesquit			0.1
125	(-)-β-Bourbonene	41.121	C15H24	204.351	Sesquit	0.64	0.3	0.21	0.5	1	0.76
126	Eudesm-11-en-1-ol	41.645	C15H26O	222.366	Sesquit			0.05
127	Isocaryophyllene, 5,6-epoxide	41.898	C15H24	204.351	Sesquit	0.24		0.72		0.31	0.28
128	Tetradecanal	42.077	C14H28O	212.371		0.24	0.24	0.11	0.31	0.92	0.48
129	Ethyl 5,8,11,14,17-icosapentaenoate	42.235	C22H34O2	330.5		0.09		0.04		0.15
130	Hexa-hydro-farnesol	42.379	C15H32O	228.414				0.03
131	Adamantane-1-ethynyl	42.49	C12H16	160.25		0.06		0.03		0.15	0.18
132	Pentadecanal-	42.554	C15H30O	226.398				0.19
133	2-Pentadecanone, 6,10,14-trimethyl-	42.687	C18H36O	268.478		0.08	0.09	0.17	0.23
134	1-Octadecyne	43.19	C18H34	250.463				0.04
135	Ethyl 5,8,11,14,17-icosapentaenoate	43.489	C22H34O2	330.5		1.42	0.77	0.67	0.65	1.69	1.77
136	Pentadecanal-	43.654	C15H30O	226.398				0.09
137	5α-Androstane-3α,17β-diol, 17-methyl-	43.804	C20H34O2	306.483				0.1
138	Linolenic acid	44.006	C18H30O2	278.4296						0.16
139	Nopol (terpene)	44.191	C11H18O	166.26	Mono			0.04
140	2-Heptadecanone	44.227	C17H34O	254.451		0.06	0.15			0.23
141	Farnesyl acetone	44.429	C18H30O	262.43				0.03
142	Kaur-15-ene	44.548	C20H32	272.468	Diter	0.23	0.18	0.18		0.39	0.2
143	Palmitic acid, methyl ester	44.837	C17H34O2	270.451	Faty acid	0.11	0.14	0.08	0.58	0.19
144	5A-Androstan-3A,17B-diol, 17A-methyl	44.931	C20H34O2	306.483		0.05		0.04
145	Retinol, acetate	45.057	C22H32O2	328.488		0.05		0.06
146	1H-Inden-1-one, 2,3-dihydro-4,7-dimethyl-	45.365	C11H14	146.229				0.02
147	α-Curcumene	45.458	C15H22	202.335	Sesquit	0.1	0.13		0.35		0.33
148	Palmitic acid (hexadecanoic acid)	45.681	C16H32O2	256.424	faty acid		0.68	0.76	0.79
149	Guaia-1(10),11-diene; α-Bulnesene; δ-Guaiene;	45.928	C15H24	204.351	sesqui	0.03		0.05		0.13
150	Ledene	46.021	C15H24	204.351	sesqui	0.08		0.04
151	all-trans-Farnesyl acetate	46.212	C17H28O2	264.403		0.04
152	Kaur-16-ene	46.314	C20H32	272.468	Diter	0.04		0.04
153	9,12-Octadecadien-1-ol, (Z,Z)-	46.388	C18H34O	266.462				0.03
154	Hexadecanoic acid, ethyl ester	46.518	C18H36O2	284.477	Faty acid	0.04		0.07			0.21
155	cis-β-Farnesene	46.592	C15H24	204.351	sesqui	0.08
156	Docosane	46.688	C22H46	310.601		0.04			0.24
157	2-epi-(E)-β-Caryophyllene	46.758	C15H24	204.351	sesqui	0.08		0.07
158	trans-β-Caryophyllene oxide	46.929	C15H24	204.351	Sesquit	0.14	0.12	0.1
159	Labd-14-ene-8,13-diol, (13R)-	47.04	C20H36O2	308.499	Diter	0.04		0.03		0.19
160	Oxirane, tetradecyl-	47.208	C16H32O	240.425		0.08		0.05		0.2
161	Dodecahydrotri-o-phenylene	47.486	C18H24	240.383		0.11		0.04		0.61	1.15
162	Sclareol	47.949	C20H36O2	308.499	Diter	4.88	0.17	0.23	0.36	9.56	11.07
163	(+)-Isophyllocladene	48.236	C20H32	272.468	Diter			0.08
164	(+)-Ledol; d-Ledol	48.64	C15H26O	222.366	Sesquit	0.44				1.04	1.03
165	Cis-9, trans-12 methyl linoleate	48.84	C19H34O2	294.472		0.13		0.06	0.41	0.22
166	Methyl linolenate, α	48.968	C19H32O2	292.456		0.35		0.08		0.92
167	Octadecane, 1-chloro-	49.062	C18H37Cl	288.939		0.19	0.17		0.56	0.27	0.27
168	cis-Phytol; trans-Phytol	49.383	C20H40O	296.531	diter			0.9		0.07
169	(-)-Bisabolol oxide B	49.678	C15H26O2	238.366	Sesquit			0.06	0.16		0.26
170	p-Menthane, 1,2	49.89	C10H16O2	168.233	Mono	0.03	0.09	0.13		0.12
171	Ethyl linoleate	50.386	C20H36O2	308.499		0.04		0.06	0.4		0.49
172	Linolenic acid, ethyl ester	50.52	C20H34O2	306.483		0.05		0.02		0.12	0.51
173	Retinoic acid	50.584	C20H28O2	300.44		0.08	0.11	0.04
174	Isopinocamphone	50.775	C10H16O	152.233	Mono					0.03
175	Eudesm-11-en-1-ol	50.863	C15H26O	222.366	Sesqui			0.06
176	11-Hydroxy-.DELTA.9-tetrahydrocannabinol	51.243	C21H30O3	330.461				0.02
177	n-Heneicosane; n-henicosane; henicosane	51.427	C21H44	296.574	alkane	0.14			1.06	0.08	0.21
178	Octadecanol acetate	51.627	C20H40O2	312.53		0.07			0.44
179	Hexadecanal	52.083	C16H32O	240.425	A long-chain fatty aldehyde			0.02
180	Temazepam	52.239	C16H13ClN2O2	300.74		0.45	0.86	0.54	0.71		1.01
181	Cholestan-3-one, (5.alpha.)-	52.479	C27H46O	386.654				0.1
182	Isotanshinone α	52.766	C18H12O3	276.286		0.39	0.19	0.07	0.6	0.52	0.64
183	Abietic acid	53.227	C20H30O2	302.4510		0.2	0.15	0.22		0.46	0.27
184	Melamine, tris(trimethylsilyl) derivative	53.437	C14H34N2O3Si3	362.688					1.66	0.21	0.87
185	9,19-Cyclolanostan-3-ol, acetate, (3.beta.)-	53.461	C32H54O2	470.77		0.36	1.38	1.53
186	1,3a-Ethano(1H)inden-4-ol, octahydro-2,2,4,7a-tetramethyl-	53.632	C15H26O	222.366	Sesquit			0.68
187	Octadecanoic acid, 2-hydroxy-1,3-propanediyl ester	54.166	C39H76O4	609.018				0.06
188	n-Heneicosane; n-henicosane; henicosane	54.388	C21H44	296.574		0.19			1.12
189	Trimethylsilylestrone	54.523	C21H30O2Si	342.547		0.08	0.2	0.03
190	Sugiol	54.681	C20H28O2	300.435	Diter	0.27	0.15	0.16		0.39
191	Dromostanolone Propionate	54.949	C23H36O3	360.53		0.48	0.44	0.9	1.12	0.36	0.66
192	Bicyclo[10.1.0]tridec-1-ene	55.277	C13H22	178.314		0.07	0.22	0.04		0.17
193	8-Methyloctahydrocoumarin	55.402	C10H16O2	168.23	Mono						0.31
194	5,6-Dimethoxy-1-indanone	55.775	C11H12O3	192.211		0.01			0.17	0.07
195	3,7-Dimethyl-1-octyl methylphosphonofluoridate	55.931	C11H24FO2P	238.28				0.04
196	Sugiol	56.566	C20H28O2	300.435	phenolic	4.5	4.02	3.74	6.8	6.12	4.49
197	Benzaldehyde, 3-(4-methoxyphenoxy)-	56.926	C14H12O3	228.243			4.12	0.06		0.13	0.39
198	3-O-Methylestradiol	57.284	C19H26O2	286.409	Diter			0.14
199	Guaia-1(10),11-diene; α-Bulnesene; δ-Guaiene;	57.47	C15H24	204.351	sesqui	0.1		0.57		0.16	0.22
200	n-Heneicosane; n-henicosane; henicosane	58.271	C21H44	296.574		0.17	0.13		0.92	0.05	0.21
201	1-Acetoxynonadecane	58.646	C21H42O2	326.557					0.11
202	1,4-Benzenediamine, N-(1,3-dimethylbutyl)-N'-phenyl-	58.889	C18H24N2	268.4				0.04
203	Z,E)-tetradeca-9,12-dienyl acetate	59.486	C16H28O2	252.392		0.04		0.06	0.09		0.09
204	N,N-Dimethyloctanamide	60.847	C10H21NO	171.28		0.04		0.03	0.21	0.04
205	12-Hydroxyabieta-8,11,13-trien-7-one	61.493	C20H28O2	300.435	phenolic	0.03		0.49	0.28	0.06	0.21
206	cis-9-Hexadecenal	61.617	C16H30O	238.409			0.11	0.46	0.3
207	4-Biphenyltrimethylsiloxane	61.973	C15H18OSi	242.388				0.03
208	Estra-1,3,5(10),8-tetraen-17-one, 3-methoxy-	62.53	C19H24O2	284.393				0.8		0.08	0.12
209	n-Heneicosane; n-henicosane; henicosane	63.296	C21H44	296.574		0.3	0.16	0.09	0.63	0.11	0.47
210	Di-n-octyl phthalate	64.467	C24H38O4	390.556		0.03	0.39	0.05	1.28	0.07	0.16
211	1-Tetradecyne	65.629	C14H26	194.356				0.18	0.06	0.05	0.04
212	9,12-Octadecadien-1-ol, (Z,Z)-	66.008	C18H34O	266.462		0.08		0.04		0.18
213	n-Hexacosane	66.729	C26H54	366.707		0.02		0.06	0.09		0.04
214	Tetratetracontane	67.226	C44H90	619.185		0.04					0.11
215	Flavone, 5-hydroxy-4',7-dimethoxy-	68.196	C17H14O5	298.29		0.03	0.06	0.19	0.1	0.09	0.11
216	n-Heneicosane; n-henicosane; henicosane	68.847	C21H44	296.574		0.17		0.02	0.54	0.05	0.14
217	4-Pregnen-11α-ol-3,20-dione	69.792	C21H30O3	330.461		0.02		0.01	0.19	0.12	0.1
218	Betulin	70.828	C30H50O2	442.717	Triter			0.01		0.06	0.06
219	Octadecane, 1-bromo-	71.604	C18H37Br	333.39					0.06
220	Octacosane	72.511	C28H58	394.76		0.08		0.03	0.09		0.21
221	n-Heneicosane; n-henicosane; henicosane	74.763	C21H44	296.574		0.82	0.65	0.6	1.7	0.68	1.31
222	7-Hexadecenal, (Z)-	76.515	C16H30O	238.409		0.03	0.06	0.02	0.21	0.04	0.13
223	Octadecamethylcyclononasiloxane	77.764	C18H54O9Si9	667.385				0.01	0.12	0.04
224	cis-Phytol; trans-Phytol	78.496	C20H40O	296.531	diter	0.03			0.26		0.07
225	Tetratetracontane	79.112	C44H90	619.185		0.13	0.04	0.03	0.2		0.41
